# Supplementary material for: 2-[(4-Ethyl­phen­yl)imino­meth­yl]-3,5-dimethoxy­phenol
Source: Acta Crystallogr Sect E Struct Rep Online. 2009 Feb 18;65(Pt 3):o547. doi: 10.1107/S1600536809004784 (PMC2968664; doi:10.1107/S1600536809004784)
Supplement: Supplementary file 2 [file e-65-0o547-Isup2.hkl]

#
# h,k,l, Fc-squared, Fo-squared, sigma(Fo-squared) and status flag
#
data_I
_shelx_title ' samed23 in P 21 21 21'
_shelx_refln_list_code          4
_shelx_F_calc_maximum      210.59
_exptl_crystal_F_000       608.00
_reflns_d_resolution_high  0.7967
 
loop_
 _symmetry_equiv_pos_as_xyz
 'x, y, z'
 '-x+1/2, -y, z+1/2'
 'x+1/2, -y+1/2, -z'
 '-x, y+1/2, -z+1/2'
 
_cell_length_a     7.5026
_cell_length_b     9.4540
_cell_length_c    21.4408
_cell_angle_alpha  90.000
_cell_angle_beta   90.000
_cell_angle_gamma  90.000
 
_shelx_F_squared_multiplier     1.000
 
loop_
 _refln_index_h
 _refln_index_k
 _refln_index_l
 _refln_F_squared_calc
 _refln_F_squared_meas
 _refln_F_squared_sigma
 _refln_observed_status
   2   0   0    44346.34    38430.65    108.95 o
   4   0   0       20.78       34.70     10.84 o
   6   0   0        1.60        7.58      7.30 o
   8   0   0        0.22        9.63      9.19 o
   1   1   0        0.28        4.07     14.60 o
   2   1   0     1295.50     1277.64     17.18 o
   3   1   0      347.43      355.97      9.09 o
   4   1   0      114.95      117.87      7.10 o
   5   1   0       59.06       67.32      6.88 o
   6   1   0        0.02        4.51      5.43 o
   7   1   0        0.27        0.93      5.91 o
   8   1   0        0.16        0.27      7.06 o
   9   1   0        0.52        0.65      8.76 o
   0   2   0      990.64     1034.05     18.18 o
   1   2   0     1312.84     1231.16     14.41 o
   2   2   0       28.16       22.17      8.45 o
   3   2   0       74.93       75.86      8.42 o
   4   2   0       43.31       36.09      8.11 o
   5   2   0      141.69      158.22     10.30 o
   6   2   0        5.74        5.66      6.91 o
   7   2   0        4.59        8.74      7.49 o
   8   2   0        0.40        0.62      8.15 o
   9   2   0        1.04        4.49      9.16 o
   1   3   0      386.64      403.91      8.50 o
   2   3   0      288.01      283.65      7.21 o
   3   3   0        7.76        6.96      7.34 o
   4   3   0      357.07      372.62     11.26 o
   5   3   0       66.56       75.32      9.92 o
   6   3   0       51.11       47.12      7.21 o
   7   3   0       36.46       34.03      7.49 o
   8   3   0        3.88        4.00      8.26 o
   9   3   0        0.67        2.11     12.99 o
   0   4   0       50.87       44.69      7.99 o
   1   4   0       80.51       83.80      6.52 o
   2   4   0       92.80       93.25      5.86 o
   3   4   0        0.28       10.02      7.16 o
   4   4   0      139.48      149.65     10.30 o
   5   4   0       48.00       51.27      8.26 o
   6   4   0       13.70       14.95      5.79 o
   7   4   0       26.31       21.56      6.36 o
   8   4   0        0.02        2.39      8.44 o
   1   5   0      491.23      489.37      7.62 o
   2   5   0       50.70       53.80      5.16 o
   3   5   0       11.52       15.53      5.98 o
   4   5   0        0.66        7.84      9.65 o
   5   5   0       64.73       56.49     10.34 o
   6   5   0        1.96        9.56      6.69 o
   7   5   0       12.22       12.74      7.28 o
   8   5   0        0.60        7.39      7.16 o
   0   6   0      188.77      178.93     10.30 o
   1   6   0      143.18      143.86      5.48 o
   2   6   0        0.71        3.81      5.11 o
   3   6   0       34.62       46.34      6.26 o
   4   6   0       63.53       55.99      8.62 o
   5   6   0        9.82       13.34      8.53 o
   6   6   0        4.28        8.51      6.96 o
   7   6   0        0.07        5.34      7.50 o
   8   6   0        0.00       -3.96     10.65 o
   1   7   0      151.58      161.54      5.56 o
   2   7   0        0.18       -1.06      5.21 o
   3   7   0      147.63      144.03      6.23 o
   4   7   0       45.97       38.94      6.98 o
   5   7   0        9.09        6.79      8.61 o
   6   7   0       20.43       19.27     10.55 o
   7   7   0        3.40        3.77      8.90 o
   0   8   0      536.83      548.14     12.01 o
   1   8   0        3.25       17.57      5.92 o
   2   8   0      138.98      135.60      6.47 o
   3   8   0        0.48        2.12      6.78 o
   4   8   0        0.96        2.56      5.28 o
   5   8   0        2.24        3.29      6.74 o
   6   8   0        0.85        6.10      7.05 o
   1   9   0       12.98        7.61      4.90 o
   2   9   0       57.41       55.17      5.19 o
   3   9   0        0.27        1.83      5.72 o
   4   9   0        0.30        3.78      6.23 o
   5   9   0        8.18       14.21      7.88 o
   6   9   0        5.35       20.41     10.80 o
   0  10   0        1.82        5.49      6.51 o
   1  10   0        1.38       -0.89      5.02 o
   2  10   0        2.17        5.11      5.48 o
   3  10   0        6.46       10.80      5.49 o
   4  10   0        0.31        1.16      7.75 o
   5  10   0        4.36       14.95     10.76 o
   1  11   0        3.90        9.40      5.44 o
   2  11   0        0.62        4.90      5.51 o
   3  11   0        3.42        2.14      7.02 o
   1   0   1       86.29       81.09      7.98 o
   2   0   1    12917.34    12514.57     72.96 o
   3   0   1      132.41      131.21      6.85 o
   4   0   1      790.24      801.96      8.91 o
   5   0   1       29.38       34.88      6.35 o
   6   0   1        9.84       12.19      5.38 o
   7   0   1        8.87        7.99      6.20 o
   8   0   1        0.98        3.28      6.51 o
   9   0   1        9.23        8.24      8.17 o
   0   1   1     2095.22     2185.13     19.72 o
   1   1   1     1921.82     1946.00     13.60 o
   2   1   1     1213.87     1182.08     10.40 o
   3   1   1      634.68      660.82      7.72 o
   4   1   1      284.48      276.73      4.97 o
   5   1   1       22.77       25.06      4.12 o
   6   1   1       88.14       93.97      4.55 o
   7   1   1       16.64       18.29      4.24 o
   8   1   1        4.65        6.22      4.93 o
   9   1   1        0.05        1.26      6.02 o
   0   2   1        6.18        5.06      6.63 o
   1   2   1     1543.97     1522.62     10.03 o
   2   2   1      416.56      419.78     11.14 o
   3   2   1      992.19      974.65      9.65 o
   4   2   1       91.78      100.92      7.19 o
   5   2   1        3.57       13.16      5.63 o
   6   2   1        2.63        6.31      5.35 o
   7   2   1       10.00       12.80      5.30 o
   8   2   1        2.60        0.54      5.99 o
   9   2   1        0.47        2.14      6.70 o
   0   3   1       26.48       28.44     10.49 o
   1   3   1     1282.99     1252.08     14.15 o
   2   3   1       49.12       54.21      5.64 o
   3   3   1      220.94      232.87      7.34 o
   4   3   1        2.22        0.79      6.09 o
   5   3   1       61.83       64.49      5.12 o
   6   3   1        9.79        8.37      5.47 o
   7   3   1        1.85        7.47      5.06 o
   8   3   1        4.53        4.96      5.82 o
   9   3   1        2.94        2.12      7.50 o
   0   4   1      646.35      631.80     12.91 o
   1   4   1        6.09        7.02      3.87 o
   2   4   1      303.93      305.98      5.17 o
   3   4   1       35.65       38.28      4.44 o
   4   4   1      194.96      206.98      6.80 o
   5   4   1       29.58       34.82      5.26 o
   6   4   1       12.91       18.42      6.00 o
   7   4   1       14.04       11.97      4.84 o
   8   4   1        0.81        7.53      5.67 o
   0   5   1        5.55        4.90      6.78 o
   1   5   1      188.55      193.80      4.39 o
   2   5   1       47.27       42.60      4.25 o
   3   5   1      114.27      118.11      4.36 o
   4   5   1       90.77       95.02      5.90 o
   5   5   1       37.92       42.77      4.73 o
   6   5   1       29.22       30.15      5.39 o
   7   5   1       10.43       13.30      4.86 o
   8   5   1        1.15        0.36      6.33 o
   0   6   1      109.84      120.31      5.38 o
   1   6   1       99.04      100.97      4.11 o
   2   6   1      128.29      132.54      3.94 o
   3   6   1       15.99       16.65      3.87 o
   4   6   1       11.83       12.68      4.47 o
   5   6   1       11.10       12.45      4.88 o
   6   6   1        1.38        5.93      5.37 o
   7   6   1        1.68        1.30      4.98 o
   8   6   1        0.30        2.18      8.39 o
   0   7   1      131.08      127.98      5.23 o
   1   7   1      115.40      113.39      3.65 o
   2   7   1      154.70      146.29      4.25 o
   3   7   1       10.77       12.41      3.80 o
   4   7   1       37.68       41.93      4.29 o
   5   7   1        4.67       11.87      5.14 o
   6   7   1        5.43        6.00      4.87 o
   7   7   1        0.45        2.31      5.08 o
   0   8   1     1592.12     1534.66     13.71 o
   1   8   1       65.97       68.60      3.50 o
   2   8   1      578.11      559.22     13.13 o
   3   8   1        4.50       11.46      4.07 o
   4   8   1       34.06       30.49      4.51 o
   5   8   1        1.15        7.62      6.76 o
   6   8   1        0.40        7.68      5.41 o
   0   9   1       74.43       74.66      4.89 o
   1   9   1        1.97        2.82      3.50 o
   2   9   1        4.99        5.01      3.74 o
   3   9   1        9.51        6.99      4.09 o
   4   9   1       14.18       10.77      4.02 o
   5   9   1        0.07       -1.34      5.25 o
   6   9   1        1.12        3.91      7.44 o
   0  10   1        0.08        1.19      4.45 o
   1  10   1        5.51        9.51      3.72 o
   2  10   1        0.72        4.80      3.83 o
   3  10   1        4.21        8.44      4.18 o
   4  10   1        2.01        1.87      5.48 o
   5  10   1        3.82       -4.73      6.34 o
   0  11   1        0.53        5.38      5.72 o
   1  11   1        4.88        4.22      4.08 o
   2  11   1        2.09        7.68      4.91 o
   3  11   1        2.31        5.77      4.94 o
   0   0   2     4029.27     4323.71     32.13 o
   1   0   2     1350.77     1389.55     12.97 o
   2   0   2     3412.48     3273.69     27.80 o
   3   0   2      134.16      131.04      7.05 o
   4   0   2      403.45      378.30      7.43 o
   5   0   2       69.36       72.17      6.03 o
   6   0   2        5.33        8.63      6.53 o
   7   0   2       37.76       42.38      6.12 o
   8   0   2        0.02        1.17      6.70 o
   9   0   2        0.03       -0.36      7.84 o
   0   1   2      321.61      344.67      8.77 o
   1   1   2     3316.90     3304.82     11.78 o
   2   1   2     3983.81     3943.20     12.83 o
   3   1   2      238.15      232.24      5.05 o
   4   1   2      678.43      653.60      6.09 o
   5   1   2      161.29      161.69      4.73 o
   6   1   2        1.56        1.69      4.38 o
   7   1   2        0.70        2.35      4.71 o
   8   1   2        2.02        5.31      5.16 o
   9   1   2        3.55        5.80      6.04 o
   0   2   2      368.27      363.96      6.70 o
   1   2   2     2102.92     2066.25      8.82 o
   2   2   2      776.44      774.09      6.55 o
   3   2   2      277.80      267.43      5.79 o
   4   2   2      371.38      372.86      6.28 o
   5   2   2       55.66       56.20      4.81 o
   6   2   2       93.61       89.99      5.53 o
   7   2   2        0.20        2.41      6.18 o
   8   2   2        8.10        9.26      5.96 o
   9   2   2        0.72        2.70      6.94 o
   0   3   2      329.97      317.41      6.42 o
   1   3   2     1220.06     1194.48      9.80 o
   2   3   2       48.14       44.58      3.90 o
   3   3   2      470.01      486.76      6.87 o
   4   3   2       18.33       21.61      4.73 o
   5   3   2       20.20       19.60      4.52 o
   6   3   2       26.61       27.74      5.41 o
   7   3   2        5.52        5.26      6.22 o
   8   3   2        7.79       13.59      5.80 o
   9   3   2        0.24        6.57      6.51 o
   0   4   2       32.79       20.83      4.70 o
   1   4   2       24.66       26.94      3.91 o
   2   4   2      800.63      823.54      9.91 o
   3   4   2       49.10       51.66      4.06 o
   4   4   2      182.79      180.17      5.29 o
   5   4   2       31.73       35.41      5.27 o
   6   4   2       27.51       35.42      5.47 o
   7   4   2       15.48       22.67      5.81 o
   8   4   2        0.98        1.40      5.97 o
   0   5   2      100.20       97.51      6.31 o
   1   5   2       64.72       59.33      4.41 o
   2   5   2      120.39      128.99      3.64 o
   3   5   2        2.46        2.50      3.55 o
   4   5   2       26.62       28.48      4.59 o
   5   5   2        9.43       15.43      4.72 o
   6   5   2        9.60        9.97      5.03 o
   7   5   2        4.47        9.88      5.63 o
   8   5   2        7.28        6.67      6.72 o
   0   6   2       35.57       34.79      4.73 o
   1   6   2       70.68       69.68      3.53 o
   2   6   2       81.97       89.31      3.83 o
   3   6   2      135.84      127.82      3.93 o
   4   6   2       74.64       72.37      4.39 o
   5   6   2        6.07        8.71      5.20 o
   6   6   2       20.06       25.79      5.29 o
   7   6   2        3.14        6.56      5.66 o
   8   6   2        0.44        4.78      6.66 o
   0   7   2        1.56       -0.46      5.25 o
   1   7   2      583.11      571.19      7.33 o
   2   7   2       42.42       38.56      4.06 o
   3   7   2      132.25      143.81      4.90 o
   4   7   2       45.88       47.75      4.41 o
   5   7   2        4.87        1.87      5.51 o
   6   7   2        1.04        2.96      5.37 o
   7   7   2        0.21        1.76      5.90 o
   0   8   2        8.81        9.91      5.60 o
   1   8   2       68.21       69.08      4.02 o
   2   8   2      359.46      362.00      8.20 o
   3   8   2       74.79       64.16      3.98 o
   4   8   2       80.15       75.65      4.87 o
   5   8   2        6.69        4.86      5.58 o
   6   8   2        6.09        9.45      5.70 o
   0   9   2       14.19       17.66      5.39 o
   1   9   2       36.79       36.09      3.78 o
   2   9   2       13.22       14.26      3.94 o
   3   9   2       14.90       18.43      4.10 o
   4   9   2        1.79        6.67      4.44 o
   5   9   2        3.12       -7.08      6.19 o
   6   9   2        0.47        8.27      7.60 o
   0  10   2        5.06       10.15      4.99 o
   1  10   2        3.57        7.73      4.15 o
   2  10   2        2.61        4.83      4.18 o
   3  10   2       11.03       16.57      4.43 o
   4  10   2        4.13        8.00      4.99 o
   5  10   2        0.32        1.52      6.43 o
   0  11   2        5.84       11.94      5.75 o
   1  11   2        1.63        2.50      4.07 o
   2  11   2        0.91        1.63      5.09 o
   3  11   2        1.31        4.77      4.20 o
   1   0   3     2158.59     2170.34     13.15 o
   2   0   3    13334.70    13026.22     60.03 o
   3   0   3     2369.52     2394.33     13.27 o
   4   0   3     1970.40     1868.01     11.81 o
   5   0   3       53.46       58.32      6.11 o
   6   0   3      116.60      109.82      6.95 o
   7   0   3        0.29       -2.10      7.17 o
   8   0   3       11.14       11.78      6.73 o
   9   0   3        0.46        4.59      7.96 o
   0   1   3       61.11       58.08      6.31 o
   1   1   3     7874.41     7630.95     22.34 o
   2   1   3      696.93      682.35      5.66 o
   3   1   3      932.04      923.16      6.30 o
   4   1   3      578.96      543.59      5.50 o
   5   1   3       36.76       40.76      4.39 o
   6   1   3       79.37       94.99      7.10 o
   7   1   3        4.28        9.63      4.56 o
   8   1   3       12.66       15.01      5.04 o
   9   1   3        5.17        8.61      6.03 o
   0   2   3        0.98        4.06      5.07 o
   1   2   3      172.56      172.62      4.20 o
   2   2   3      330.98      324.18      4.82 o
   3   2   3      380.73      367.48      5.40 o
   4   2   3      170.50      163.31      4.48 o
   5   2   3       24.39       23.75      4.34 o
   6   2   3       13.48       19.17      4.93 o
   7   2   3        6.75        4.40      5.69 o
   8   2   3        4.52        4.65      5.73 o
   9   2   3        0.30        3.82      6.48 o
   0   3   3      808.11      751.27     18.05 o
   1   3   3      946.17      986.88      6.70 o
   2   3   3      609.39      591.53      7.37 o
   3   3   3       69.81       72.13      4.11 o
   4   3   3       70.38       74.25      6.10 o
   5   3   3        6.45        6.14      4.75 o
   6   3   3        2.83        1.51      5.10 o
   7   3   3        1.36        3.86      7.30 o
   8   3   3        1.42        7.61      6.81 o
   9   3   3        2.30        1.98      6.56 o
   0   4   3       22.33       20.56      4.88 o
   1   4   3       63.20       64.22      4.05 o
   2   4   3      419.34      427.97      4.54 o
   3   4   3      168.32      183.24      5.84 o
   4   4   3       54.49       56.47      4.95 o
   5   4   3       41.43       44.68      4.93 o
   6   4   3       10.44       11.63      5.19 o
   7   4   3        5.68       13.99      5.82 o
   8   4   3        1.34        5.48      6.94 o
   0   5   3        6.07        7.62      4.89 o
   1   5   3       64.10       55.57      3.41 o
   2   5   3      111.49      105.13      4.59 o
   3   5   3      181.93      176.15      4.40 o
   4   5   3       40.98       40.45      4.57 o
   5   5   3       17.45       18.49      5.46 o
   6   5   3        5.31        7.08      4.97 o
   7   5   3        0.42        6.45      6.11 o
   8   5   3        2.21        8.43      6.25 o
   0   6   3        1.27       13.49      5.86 o
   1   6   3      122.25      131.89      4.73 o
   2   6   3        5.74        8.89      3.56 o
   3   6   3       87.90       89.38      3.92 o
   4   6   3       19.59       21.93      4.55 o
   5   6   3       29.13       28.17      5.15 o
   6   6   3        0.14       -1.32      5.00 o
   7   6   3        0.31        7.79      6.93 o
   8   6   3        3.61        8.47      7.85 o
   0   7   3      107.13      108.80      5.83 o
   1   7   3      115.01      123.09      4.01 o
   2   7   3       87.29       82.77      3.78 o
   3   7   3      203.53      209.59      6.16 o
   4   7   3        9.49        8.23      4.24 o
   5   7   3       60.86       65.59      6.48 o
   6   7   3        3.00        5.68      5.74 o
   7   7   3        1.57        4.88      8.34 o
   0   8   3       20.98       19.74      5.05 o
   1   8   3       54.84       53.95      3.86 o
   2   8   3       97.10       96.43      4.26 o
   3   8   3       22.02       22.46      3.97 o
   4   8   3       58.09       56.84      4.68 o
   5   8   3       10.34       21.79      8.26 o
   6   8   3        3.01       13.23      7.76 o
   0   9   3       34.00       30.86      5.73 o
   1   9   3       28.71       28.19      4.21 o
   2   9   3       66.04       62.01      3.94 o
   3   9   3        4.27        2.40      4.22 o
   4   9   3       38.99       36.96      4.55 o
   5   9   3        4.54        8.80      6.22 o
   6   9   3        3.41       -5.46     10.22 o
   0  10   3        2.86        3.02      6.47 o
   1  10   3       14.10       18.71      3.93 o
   2  10   3        7.59        9.45      4.10 o
   3  10   3        1.17        2.81      4.33 o
   4  10   3        4.92        8.56      4.97 o
   0  11   3        0.03        2.49      5.19 o
   1  11   3       11.42       14.45      4.39 o
   2  11   3        2.28        5.43      4.55 o
   3  11   3        4.84        4.97      4.32 o
   0   0   4      225.18      197.78      9.37 o
   1   0   4     4363.90     4325.12     45.08 o
   2   0   4     3976.27     3902.32     23.67 o
   3   0   4        7.50        9.44      4.91 o
   4   0   4     1175.57     1143.11      9.39 o
   5   0   4      274.86      263.12      7.00 o
   6   0   4       30.89       26.92      6.77 o
   7   0   4       60.66       58.98      7.41 o
   8   0   4       14.57       17.04      6.96 o
   9   0   4        6.08        2.55      8.35 o
   0   1   4     1653.93     1527.64     10.36 o
   1   1   4     3457.31     3286.41     14.21 o
   2   1   4      752.35      735.18      5.27 o
   3   1   4     1101.31     1060.23      6.21 o
   4   1   4      249.22      245.63      4.88 o
   5   1   4      197.40      194.84      4.87 o
   6   1   4       67.95       67.55      4.63 o
   7   1   4       44.67       48.37      5.14 o
   8   1   4        8.66       10.70      5.65 o
   9   1   4        2.67        5.43      6.09 o
   0   2   4        1.70        1.30      4.84 o
   1   2   4      583.90      551.06      4.83 o
   2   2   4      124.06      120.78      3.71 o
   3   2   4      147.73      143.56      4.32 o
   4   2   4      337.00      324.74      4.98 o
   5   2   4      189.15      192.01      5.38 o
   6   2   4       42.23       42.11      4.74 o
   7   2   4        7.73       12.29      5.52 o
   8   2   4        1.93        5.71      6.99 o
   9   2   4        4.35        5.87      7.65 o
   0   3   4      301.97      310.71      5.32 o
   1   3   4      544.35      547.28      4.38 o
   2   3   4      198.60      196.51      3.93 o
   3   3   4      329.21      333.36      4.55 o
   4   3   4       61.30       68.25      4.50 o
   5   3   4       17.92       16.26      4.61 o
   6   3   4        0.73        5.71      5.01 o
   7   3   4        4.18        3.60      5.12 o
   8   3   4        0.51        1.68      6.37 o
   9   3   4        0.23        4.53      6.24 o
   0   4   4     2522.04     2646.45     19.17 o
   1   4   4      218.23      228.78      3.81 o
   2   4   4     1459.25     1511.59     11.87 o
   3   4   4       64.23       63.64      3.72 o
   4   4   4      138.34      139.31      6.12 o
   5   4   4       32.18       33.76      4.62 o
   6   4   4        2.41        3.05      5.27 o
   7   4   4        5.34        8.56      5.52 o
   8   4   4        1.38        1.11      6.92 o
   0   5   4      164.02      172.11      5.03 o
   1   5   4      240.51      247.14      3.79 o
   2   5   4       16.78       16.35      3.51 o
   3   5   4       98.41      102.63      4.76 o
   4   5   4       22.92       24.19      4.46 o
   5   5   4       12.41       13.01      4.81 o
   6   5   4        4.12        3.21      5.09 o
   7   5   4        5.44        9.75      5.94 o
   8   5   4        3.02        4.46      6.41 o
   0   6   4        5.08       11.05      4.60 o
   1   6   4       93.07       90.29      4.09 o
   2   6   4       56.38       53.51      4.47 o
   3   6   4       51.06       54.46      4.03 o
   4   6   4       19.19       17.66      3.99 o
   5   6   4       40.36       45.81      5.38 o
   6   6   4       15.26       14.29      5.55 o
   7   6   4        4.46        4.94      5.60 o
   8   6   4        1.46       10.97      8.43 o
   0   7   4       81.41       80.63      6.25 o
   1   7   4        5.82       10.96      4.55 o
   2   7   4       98.91       89.48      3.87 o
   3   7   4        1.82        6.08      3.85 o
   4   7   4       71.02       69.56      4.25 o
   5   7   4       13.83       19.52      5.58 o
   6   7   4        9.17       11.17      6.21 o
   7   7   4        6.26        2.69      5.97 o
   0   8   4        3.98        7.41      5.37 o
   1   8   4       46.19       49.23      4.06 o
   2   8   4      104.70      103.87      4.22 o
   3   8   4       11.23       12.50      4.26 o
   4   8   4       95.69       93.45      4.46 o
   5   8   4        8.13       12.20      6.78 o
   6   8   4       11.15       13.28      7.97 o
   0   9   4        0.01       -2.20      5.68 o
   1   9   4       24.88       26.54      4.23 o
   2   9   4        2.89        6.14      4.13 o
   3   9   4        8.83        9.73      4.20 o
   4   9   4       10.74       11.58      4.89 o
   5   9   4        0.43        4.14      5.63 o
   0  10   4        0.80        5.89      6.46 o
   1  10   4        2.78        2.37      4.30 o
   2  10   4        6.76        8.75      4.57 o
   3  10   4        2.34        4.52      4.90 o
   4  10   4        3.87        4.01      4.74 o
   0  11   4        1.08       12.31      6.81 o
   1  11   4       11.59       12.98      4.18 o
   2  11   4        3.86       13.70      5.23 o
   3  11   4        0.93        3.92      4.94 o
   1   0   5      122.18      124.34      6.02 o
   2   0   5      321.72      309.10      5.89 o
   3   0   5       22.52       24.45      4.95 o
   4   0   5     1227.76     1217.75     15.92 o
   5   0   5        2.27        6.21      5.96 o
   6   0   5       94.68       80.91      6.39 o
   7   0   5        3.74        4.97      7.17 o
   8   0   5        1.07        5.25      7.83 o
   9   0   5        4.29        5.23      7.91 o
   0   1   5      305.09      305.62      6.21 o
   1   1   5      459.65      449.93      4.81 o
   2   1   5      393.16      408.68      4.43 o
   3   1   5       65.16       65.90      3.58 o
   4   1   5      483.04      464.73      4.91 o
   5   1   5      162.93      172.71      4.70 o
   6   1   5       38.72       43.23      4.70 o
   7   1   5       13.79       14.10      4.84 o
   8   1   5        0.38        3.38      5.14 o
   9   1   5        1.03        2.55      5.90 o
   0   2   5      381.56      377.05      5.60 o
   1   2   5      994.87      972.35      5.20 o
   2   2   5      347.41      338.39      3.93 o
   3   2   5      352.53      342.81      4.29 o
   4   2   5      163.04      164.10      4.36 o
   5   2   5       26.64       24.58      4.45 o
   6   2   5       28.37       32.92      4.87 o
   7   2   5       13.05       10.85      5.34 o
   8   2   5        8.02       11.35      6.16 o
   9   2   5        0.25        4.35      7.71 o
   0   3   5      544.47      571.32      6.88 o
   1   3   5      483.73      482.72      4.14 o
   2   3   5       33.48       26.53      3.63 o
   3   3   5      169.16      183.38      6.94 o
   4   3   5       21.98       20.63      4.05 o
   5   3   5       50.69       47.68      4.36 o
   6   3   5        1.98        5.98      5.64 o
   7   3   5        4.53        6.85      6.27 o
   8   3   5        6.51        9.05      6.49 o
   0   4   5     7017.33     7358.13     70.19 o
   1   4   5      344.42      372.97      4.08 o
   2   4   5     1116.90     1197.91      8.51 o
   3   4   5      108.95      110.75      4.10 o
   4   4   5       12.50       17.28      4.01 o
   5   4   5       68.07       70.70      6.67 o
   6   4   5        3.84        9.55      5.17 o
   7   4   5        1.39       10.23      5.81 o
   8   4   5        1.25        5.83      6.07 o
   0   5   5        0.18        2.05      4.73 o
   1   5   5       22.87       28.95      3.50 o
   2   5   5       98.32      109.05      3.67 o
   3   5   5        9.38        8.56      3.50 o
   4   5   5       11.66        9.54      5.60 o
   5   5   5       27.25       25.61      5.06 o
   6   5   5        4.51        8.38      5.31 o
   7   5   5        3.77       11.11      6.14 o
   8   5   5        0.69        1.84      6.94 o
   0   6   5       42.15       43.11      5.09 o
   1   6   5      118.78      124.11      3.70 o
   2   6   5       53.26       51.12      3.81 o
   3   6   5       52.34       56.80      5.62 o
   4   6   5       85.27       78.75      4.62 o
   5   6   5        3.25        8.46      5.36 o
   6   6   5        6.79       12.52      6.29 o
   7   6   5        9.88       13.67      6.93 o
   0   7   5        6.95        8.67      5.51 o
   1   7   5       22.05       24.44      4.36 o
   2   7   5       22.46       28.87      5.85 o
   3   7   5       31.57       36.16      4.46 o
   4   7   5       63.25       62.19      4.63 o
   5   7   5        9.08       12.66      6.32 o
   6   7   5       39.20       42.75      5.96 o
   7   7   5        4.27        5.50      6.79 o
   0   8   5       26.43       27.21      5.46 o
   1   8   5       47.82       50.09      4.20 o
   2   8   5        2.77        4.10      4.07 o
   3   8   5       17.25       19.88      4.15 o
   4   8   5       34.31       41.28      4.71 o
   5   8   5       33.84       32.11      5.63 o
   6   8   5        8.32       12.67      7.08 o
   0   9   5       10.52       11.96      5.73 o
   1   9   5       20.70       21.72      4.06 o
   2   9   5        0.41        2.71      4.50 o
   3   9   5       36.47       34.96      4.26 o
   4   9   5        4.01        7.52      4.66 o
   5   9   5       10.69       16.90      6.21 o
   0  10   5        2.38       11.33      6.12 o
   1  10   5        1.09        2.52      4.02 o
   2  10   5        4.00        5.49      4.99 o
   3  10   5        1.00        2.46      4.61 o
   4  10   5        3.54        7.64      4.83 o
   0  11   5        0.53        5.89      5.94 o
   1  11   5        1.64        2.61      5.61 o
   2  11   5        0.24        2.60      4.63 o
   3  11   5        4.27        6.46      5.03 o
   0   0   6     8388.79     8269.14     25.53 o
   1   0   6     1644.72     1593.94      8.65 o
   2   0   6     1935.45     1850.41      9.09 o
   3   0   6      440.01      447.53      6.14 o
   4   0   6       51.93       46.34      4.90 o
   5   0   6      678.78      670.40      8.18 o
   6   0   6      117.96      121.18      7.16 o
   7   0   6       88.78       79.62      7.18 o
   8   0   6        1.30        4.19      8.18 o
   9   0   6       20.59       16.87      7.87 o
   0   1   6      894.41      826.78      7.39 o
   1   1   6      670.25      670.52      4.72 o
   2   1   6        5.38        6.05      3.03 o
   3   1   6      397.50      416.42      4.12 o
   4   1   6      203.33      207.75      4.09 o
   5   1   6       54.50       58.67      4.26 o
   6   1   6      229.27      213.44      4.93 o
   7   1   6       33.37       35.81      4.87 o
   8   1   6       29.66       22.62      5.71 o
   9   1   6        2.90        4.06      6.59 o
   0   2   6       71.17       68.81      4.60 o
   1   2   6       15.76       17.64      3.08 o
   2   2   6      162.27      160.47      3.50 o
   3   2   6      340.46      330.45      4.00 o
   4   2   6       65.75       65.20      4.03 o
   5   2   6       93.85       90.69      4.58 o
   6   2   6       50.75       57.47      4.48 o
   7   2   6        3.07        4.49      5.12 o
   8   2   6        7.87       10.51      6.36 o
   9   2   6        0.98        5.34      7.87 o
   0   3   6      132.63      148.33      4.43 o
   1   3   6       70.86       64.88      3.05 o
   2   3   6      176.92      163.59      3.25 o
   3   3   6        7.79       11.29      3.43 o
   4   3   6       46.50       38.98      3.68 o
   5   3   6        9.91       10.48      4.35 o
   6   3   6       18.18       20.76      4.99 o
   7   3   6        2.47        4.25      6.35 o
   8   3   6        1.09        5.14      6.90 o
   0   4   6     1239.07     1271.70      8.87 o
   1   4   6       30.48       36.07      3.09 o
   2   4   6      598.20      607.40      4.43 o
   3   4   6       29.05       29.77      3.48 o
   4   4   6       24.04       25.69      3.90 o
   5   4   6       17.79       16.33      4.30 o
   6   4   6        1.81        5.25      6.50 o
   7   4   6       10.23       11.06      5.95 o
   8   4   6        0.56        2.85      6.65 o
   0   5   6        4.28       10.82      4.37 o
   1   5   6       45.13       52.71      3.17 o
   2   5   6       33.49       33.62      3.45 o
   3   5   6       69.88       66.43      3.50 o
   4   5   6        7.80        9.03      3.97 o
   5   5   6       19.62       23.79      5.92 o
   6   5   6        7.04        5.54      5.09 o
   7   5   6        2.02        6.39      6.23 o
   8   5   6        0.79        6.27      6.95 o
   0   6   6       38.65       42.63      4.49 o
   1   6   6       10.73       10.11      3.58 o
   2   6   6       26.79       29.90      3.96 o
   3   6   6        5.74        8.07      3.80 o
   4   6   6       12.22       18.84      4.81 o
   5   6   6        4.96        3.86      5.01 o
   6   6   6       38.67       43.23      5.79 o
   7   6   6        3.12        5.92      8.59 o
   0   7   6        4.11        5.90      4.49 o
   1   7   6        7.86        9.40      3.63 o
   2   7   6        4.49        4.24      3.88 o
   3   7   6       38.04       33.76      4.89 o
   4   7   6        6.16        5.88      4.23 o
   5   7   6       14.26       14.64      5.82 o
   6   7   6       29.90       38.39      7.56 o
   7   7   6        3.30        5.77      6.01 o
   0   8   6       23.44       25.53      5.93 o
   1   8   6       15.75       20.42      4.56 o
   2   8   6       16.08       19.87      4.66 o
   3   8   6       26.05       30.11      4.37 o
   4   8   6       45.16       39.58      4.65 o
   5   8   6       10.86       15.17      5.12 o
   6   8   6       14.05       14.62      8.00 o
   0   9   6        0.06        4.36      5.71 o
   1   9   6        6.93        6.70      4.19 o
   2   9   6        4.80        1.61      4.35 o
   3   9   6        2.24        4.19      4.42 o
   4   9   6        0.65        2.44      4.60 o
   5   9   6       11.33       12.60      5.48 o
   0  10   6        6.23        9.85      6.69 o
   1  10   6        2.68        6.17      4.53 o
   2  10   6        5.09        8.40      4.44 o
   3  10   6        3.14        1.93      4.88 o
   4  10   6        3.00        5.40      5.77 o
   0  11   6        0.82        7.03      6.73 o
   1  11   6       10.33       12.80      4.82 o
   2  11   6        1.84        5.40      4.58 o
   1   0   7      739.67      756.66      6.57 o
   2   0   7      209.37      194.55      4.55 o
   3   0   7     1431.03     1415.22      9.42 o
   4   0   7       39.22       35.69      4.50 o
   5   0   7       63.09       60.57      5.98 o
   6   0   7       44.10       51.55      6.24 o
   7   0   7        0.03       -0.60      6.49 o
   8   0   7        8.03        6.82      8.11 o
   9   0   7        0.03       -1.92      9.11 o
   0   1   7        0.24        0.44      4.22 o
   1   1   7       44.77       47.43      3.13 o
   2   1   7       88.18       98.57      3.32 o
   3   1   7      338.47      329.47      3.91 o
   4   1   7      230.00      235.27      3.81 o
   5   1   7       94.80       87.72      4.24 o
   6   1   7       52.69       53.97      4.46 o
   7   1   7       31.25       29.00      5.06 o
   8   1   7       29.36       24.85      5.51 o
   9   1   7        9.98        9.39      6.30 o
   0   2   7       75.24       70.33      4.04 o
   1   2   7      104.59      102.08      3.09 o
   2   2   7       66.40       65.60      3.11 o
   3   2   7       45.75       41.27      2.97 o
   4   2   7       54.54       49.79      3.61 o
   5   2   7        9.14       11.66      3.78 o
   6   2   7      114.33      105.43      4.57 o
   7   2   7        0.13        1.87      5.08 o
   8   2   7       17.59       17.17      6.03 o
   0   3   7       23.47       28.56      4.05 o
   1   3   7      851.45      893.44      4.62 o
   2   3   7      144.37      156.93      3.61 o
   3   3   7      198.31      193.58      3.44 o
   4   3   7       48.84       47.58      3.61 o
   5   3   7       34.40       36.74      4.27 o
   6   3   7       10.46       11.40      4.72 o
   7   3   7        1.36        1.98      5.24 o
   8   3   7        1.69        5.14      6.43 o
   0   4   7      349.35      391.47      8.86 o
   1   4   7      242.65      257.16      3.48 o
   2   4   7      535.60      556.58      3.96 o
   3   4   7      109.30      106.42      3.65 o
   4   4   7       84.11       82.58      3.79 o
   5   4   7        2.69        7.60      4.23 o
   6   4   7        7.19        8.89      5.99 o
   7   4   7       28.94       26.49      5.79 o
   8   4   7        1.23        8.33      6.27 o
   0   5   7       28.12       38.88      4.30 o
   1   5   7        3.05        6.31      3.25 o
   2   5   7       91.84       91.00      3.45 o
   3   5   7       14.39       14.36      3.54 o
   4   5   7       19.71       23.67      4.00 o
   5   5   7       25.71       25.63      4.81 o
   6   5   7        3.25        5.43      5.82 o
   7   5   7        1.71        0.58      8.19 o
   8   5   7        2.97        2.57      6.56 o
   0   6   7       77.24       73.32      4.84 o
   1   6   7       17.01       23.64      3.39 o
   2   6   7       41.54       46.57      3.71 o
   3   6   7       36.11       38.16      4.09 o
   4   6   7       10.07       13.22      4.33 o
   5   6   7       24.44       26.86      6.22 o
   6   6   7        3.45        7.38      6.71 o
   7   6   7        8.31       14.64      7.05 o
   0   7   7        6.60        7.59      4.80 o
   1   7   7        3.50        4.43      3.51 o
   2   7   7        1.57        1.65      4.04 o
   3   7   7       18.97       20.44      4.40 o
   4   7   7       36.32       35.98      5.26 o
   5   7   7       20.54       20.79      4.71 o
   6   7   7        4.74        8.69      5.64 o
   7   7   7        7.96        9.71      7.01 o
   0   8   7       44.36       44.41      7.19 o
   1   8   7       37.30       39.27      4.68 o
   2   8   7       48.24       51.76      5.06 o
   3   8   7       17.92       24.35      5.27 o
   4   8   7        4.03        4.53      4.76 o
   5   8   7       17.80       16.03      4.91 o
   6   8   7        6.85        5.08      7.19 o
   0   9   7        8.88       11.01      7.69 o
   1   9   7        0.19        4.98      4.64 o
   2   9   7       10.46       13.09      4.08 o
   3   9   7       10.20        9.30      4.43 o
   4   9   7       10.34       11.64      4.86 o
   5   9   7        5.82        2.26      5.54 o
   0  10   7        0.27        7.70      6.17 o
   1  10   7        0.23        1.90      4.73 o
   2  10   7        1.66        3.40      4.39 o
   3  10   7        3.38        4.26      5.20 o
   4  10   7        0.69        2.37      5.49 o
   0  11   7        6.81        5.84      9.14 o
   1  11   7        3.06        3.97      6.08 o
   2  11   7        0.95       -0.21      4.96 o
   0   0   8       83.74       98.43      6.61 o
   1   0   8       92.38       97.79      4.18 o
   2   0   8      312.30      346.56      5.30 o
   3   0   8        0.08        0.97      4.65 o
   4   0   8       39.63       37.13      4.74 o
   5   0   8        4.34        8.88      5.61 o
   6   0   8        9.94       19.43      5.83 o
   7   0   8        4.49        5.93      6.55 o
   8   0   8        0.02        0.02      7.70 o
   0   1   8      469.72      479.14      5.63 o
   1   1   8      117.81      112.46      3.12 o
   2   1   8       32.24       40.83      3.36 o
   3   1   8       15.27       18.94      3.16 o
   4   1   8       98.77       96.54      3.24 o
   5   1   8       42.57       46.31      3.79 o
   6   1   8        2.23        6.76      4.35 o
   7   1   8       11.68        9.61      4.73 o
   8   1   8        7.25       12.78      5.40 o
   0   2   8      530.90      510.73     11.65 o
   1   2   8       67.73       68.30      3.06 o
   2   2   8      173.86      178.20      3.16 o
   3   2   8       49.06       53.14      3.09 o
   4   2   8       42.14       42.39      3.28 o
   5   2   8       43.45       44.83      3.75 o
   6   2   8        8.82       10.69      4.45 o
   7   2   8       24.76       23.35      4.95 o
   8   2   8       11.10        5.43      5.90 o
   0   3   8      247.16      256.03      4.92 o
   1   3   8      248.42      266.16      3.44 o
   2   3   8       28.84       31.83      2.88 o
   3   3   8      174.45      173.93      3.47 o
   4   3   8       36.99       38.08      3.60 o
   5   3   8       80.57       76.89      4.00 o
   6   3   8       11.57       16.13      4.69 o
   7   3   8        5.80        6.39      5.68 o
   8   3   8       13.32       14.28      6.49 o
   0   4   8       17.35       33.33      4.38 o
   1   4   8      182.41      183.13      3.38 o
   2   4   8      408.76      421.19      3.73 o
   3   4   8      284.42      272.86      3.91 o
   4   4   8       81.35       84.70      3.91 o
   5   4   8        4.89        7.80      4.00 o
   6   4   8       15.13       16.85      6.14 o
   7   4   8       28.13       29.05      7.39 o
   8   4   8        1.84       11.99      8.94 o
   0   5   8        0.66        3.45      3.83 o
   1   5   8      160.88      161.64      3.31 o
   2   5   8       34.69       37.33      3.50 o
   3   5   8       33.40       37.87      3.57 o
   4   5   8       35.17       36.70      3.89 o
   5   5   8       34.73       36.02      4.13 o
   6   5   8       11.81       18.60      6.61 o
   7   5   8       29.85       33.16      7.05 o
   8   5   8        7.87       10.32      6.73 o
   0   6   8        9.00        7.35      5.21 o
   1   6   8        3.98        8.85      3.19 o
   2   6   8       22.05       22.24      3.32 o
   3   6   8       49.16       48.16      3.56 o
   4   6   8        0.17        8.82      4.62 o
   5   6   8       58.09       58.38      4.85 o
   6   6   8        4.93        2.04      7.20 o
   7   6   8       21.70       23.35      8.04 o
   0   7   8        0.07        1.36      6.33 o
   1   7   8        8.63        8.02      3.80 o
   2   7   8       21.81       18.89      3.70 o
   3   7   8        0.67        1.06      4.07 o
   4   7   8       19.60       19.87      4.52 o
   5   7   8        5.92        8.06      5.45 o
   6   7   8        1.27        5.03      5.98 o
   7   7   8        0.02        7.21      7.72 o
   0   8   8        2.01       10.39      5.51 o
   1   8   8       33.52       31.13      4.08 o
   2   8   8        1.27        2.14      4.06 o
   3   8   8       93.55       83.46      5.62 o
   4   8   8        0.71        0.77      4.71 o
   5   8   8        9.82       10.80      5.34 o
   6   8   8        2.26        3.25      9.05 o
   0   9   8        2.07       -0.67      7.78 o
   1   9   8        1.06        4.00      4.92 o
   2   9   8        4.35        4.84      4.97 o
   3   9   8        1.70        5.06      4.33 o
   4   9   8        4.52        5.25      5.70 o
   5   9   8        1.87        2.15      6.32 o
   0  10   8        0.12       -1.58      5.91 o
   1  10   8        3.25        2.80      4.77 o
   2  10   8        0.05        0.53      4.49 o
   3  10   8        1.74        2.24      5.14 o
   4  10   8        6.41        4.91      5.47 o
   0  11   8        3.65        9.87      7.39 o
   1  11   8        3.02       12.06      6.51 o
   2  11   8        4.30       10.94      4.86 o
   1   0   9      623.32      615.33      6.41 o
   2   0   9      191.34      211.70      4.92 o
   3   0   9     1671.07     1764.82     21.08 o
   4   0   9        0.01        5.17      4.68 o
   5   0   9      127.53      127.15      4.92 o
   6   0   9       19.82       18.51      5.96 o
   7   0   9        8.54       13.21      6.68 o
   8   0   9       18.87       12.99      8.22 o
   0   1   9       55.18       56.85      3.98 o
   1   1   9      207.65      224.54      3.45 o
   2   1   9      117.44      121.54      3.26 o
   3   1   9       50.47       54.69      3.16 o
   4   1   9       23.67       26.13      3.16 o
   5   1   9       12.39       19.13      3.75 o
   6   1   9       13.88       14.88      4.53 o
   7   1   9        3.75        8.57      4.86 o
   8   1   9        2.31        4.10      5.47 o
   0   2   9       41.91       43.18      4.25 o
   1   2   9       90.07       82.33      3.15 o
   2   2   9       21.76       24.71      2.81 o
   3   2   9       42.23       45.00      2.97 o
   4   2   9      114.33      111.73      3.57 o
   5   2   9      170.09      169.33      4.10 o
   6   2   9       26.35       33.43      4.41 o
   7   2   9       49.68       47.32      5.24 o
   8   2   9        2.70       -0.62      5.75 o
   0   3   9      300.97      319.34      5.33 o
   1   3   9       21.64       19.86      2.99 o
   2   3   9      231.71      223.07      3.43 o
   3   3   9       23.75       30.48      3.31 o
   4   3   9       81.28       79.04      3.60 o
   5   3   9       87.86       88.77      4.16 o
   6   3   9       23.69       25.88      4.91 o
   7   3   9       61.41       59.93      5.44 o
   8   3   9        9.97        8.87      6.90 o
   0   4   9       14.93       10.21      3.84 o
   1   4   9      462.37      476.53      3.68 o
   2   4   9      112.74      116.53      3.25 o
   3   4   9       38.81       37.80      3.48 o
   4   4   9       67.06       72.96      3.82 o
   5   4   9       55.41       58.74      4.09 o
   6   4   9        4.43        7.24      5.72 o
   7   4   9       10.42       12.67      6.93 o
   8   4   9        5.10        7.83      9.14 o
   0   5   9       73.90       79.10      4.52 o
   1   5   9        4.09        7.26      2.82 o
   2   5   9       12.35       13.30      2.96 o
   3   5   9        7.41       10.13      3.44 o
   4   5   9       14.35       15.72      3.74 o
   5   5   9        7.41        8.80      4.60 o
   6   5   9        6.08        6.80      5.66 o
   7   5   9       22.68       28.35      7.13 o
   0   6   9       82.98       81.49      4.49 o
   1   6   9        1.24        2.96      3.26 o
   2   6   9        6.54        7.27      3.38 o
   3   6   9       14.16       14.46      3.56 o
   4   6   9       16.92       14.63      3.83 o
   5   6   9       17.02       18.64      4.46 o
   6   6   9        2.97        5.08      6.81 o
   7   6   9        6.04        4.79      7.95 o
   0   7   9        1.07        3.29      5.35 o
   1   7   9       18.22       17.57      4.31 o
   2   7   9       16.03       19.00      3.75 o
   3   7   9        1.43        5.01      4.05 o
   4   7   9        5.00        7.43      4.24 o
   5   7   9       12.00        5.80      5.83 o
   6   7   9        0.54        4.28      7.18 o
   0   8   9       28.35       25.25      5.66 o
   1   8   9       71.14       59.81      4.03 o
   2   8   9       23.39       27.29      4.83 o
   3   8   9        8.89        8.18      5.39 o
   4   8   9        1.79        1.73      5.84 o
   5   8   9        0.41        7.55      5.72 o
   6   8   9        0.09       -2.79      7.54 o
   0   9   9        6.07       10.61      7.78 o
   1   9   9        3.62        7.16      4.76 o
   2   9   9        0.60       -0.29      5.05 o
   3   9   9        0.77        6.27      5.55 o
   4   9   9        2.62        7.41      5.70 o
   5   9   9        0.66        0.52      5.89 o
   0  10   9        4.28        9.94      7.57 o
   1  10   9        0.14       -1.53      4.37 o
   2  10   9        1.40        4.63      4.62 o
   3  10   9        0.39        4.10      5.18 o
   0  11   9        0.70        7.27      9.17 o
   1  11   9        0.64        2.91      5.99 o
   0   0  10     2334.67     2431.43     44.33 o
   1   0  10     3409.64     3642.50     29.89 o
   2   0  10      555.34      556.37      6.05 o
   3   0  10      409.40      443.17      9.65 o
   4   0  10       17.61       23.85      4.24 o
   5   0  10       22.72       27.17      5.07 o
   6   0  10        0.88        4.48      6.06 o
   7   0  10        0.78        6.83      7.08 o
   8   0  10        1.39        3.36      7.50 o
   0   1  10       23.86       29.89      4.03 o
   1   1  10       21.20       22.85      2.91 o
   2   1  10      227.02      245.66      3.50 o
   3   1  10        3.18        5.21      2.96 o
   4   1  10       59.00       55.86      3.36 o
   5   1  10       22.05       23.64      3.38 o
   6   1  10        6.15        8.64      4.22 o
   7   1  10        6.47        6.92      4.78 o
   8   1  10        1.61        3.36      5.48 o
   0   2  10      163.63      179.92      4.46 o
   1   2  10        4.54        3.44      2.76 o
   2   2  10       31.72       33.73      2.86 o
   3   2  10       92.29       90.35      3.29 o
   4   2  10       73.21       68.57      3.38 o
   5   2  10       12.97       14.31      3.96 o
   6   2  10       12.90       15.99      4.54 o
   7   2  10       15.51       13.55      4.87 o
   8   2  10       13.10       12.97      5.82 o
   0   3  10       33.98       31.44      4.04 o
   1   3  10      126.31      117.81      2.90 o
   2   3  10       95.80       88.75      3.03 o
   3   3  10       25.93       29.56      3.10 o
   4   3  10       40.70       40.74      3.44 o
   5   3  10       33.42       36.80      3.85 o
   6   3  10        4.39        8.29      4.39 o
   7   3  10       21.45       19.00      5.38 o
   8   3  10        6.18        8.41      6.83 o
   0   4  10       49.40       45.02      4.09 o
   1   4  10      144.27      149.60      3.37 o
   2   4  10       25.02       24.85      2.84 o
   3   4  10       13.58       16.50      3.14 o
   4   4  10      182.20      176.18      4.06 o
   5   4  10       84.72       90.35      4.31 o
   6   4  10       13.14       14.60      4.38 o
   7   4  10       10.02       14.15      5.10 o
   8   4  10       10.67       17.25      9.42 o
   0   5  10        0.37        1.84      4.51 o
   1   5  10       36.32       37.73      3.03 o
   2   5  10       95.38       94.34      3.15 o
   3   5  10       59.56       60.24      3.56 o
   4   5  10       99.81      102.09      4.04 o
   5   5  10       25.69       26.53      4.64 o
   6   5  10       64.72       61.57      4.99 o
   7   5  10        4.88        6.80      7.14 o
   0   6  10        2.10        6.69      4.27 o
   1   6  10        1.49        4.95      3.17 o
   2   6  10       58.72       56.79      3.52 o
   3   6  10        7.95       10.11      3.66 o
   4   6  10       16.93       15.80      3.92 o
   5   6  10        0.24        4.09      4.68 o
   6   6  10        7.40       14.22      6.67 o
   7   6  10        1.52       -0.94      6.79 o
   0   7  10        3.94        0.71      5.26 o
   1   7  10       26.34       30.51      4.13 o
   2   7  10       16.58       17.09      3.81 o
   3   7  10       23.04       26.32      4.12 o
   4   7  10        4.96        9.55      5.05 o
   5   7  10        0.40        3.41      5.60 o
   6   7  10        6.84        8.42      7.31 o
   0   8  10       11.49        7.89      5.41 o
   1   8  10       46.78       39.88      3.71 o
   2   8  10        2.16        7.04      4.88 o
   3   8  10       28.55       30.80      4.79 o
   4   8  10        1.45        8.20      5.89 o
   5   8  10        3.90       12.24      6.94 o
   6   8  10        3.10       -2.17      6.14 o
   0   9  10        6.96       10.26      5.99 o
   1   9  10        0.16        1.26      3.96 o
   2   9  10        5.77        4.82      4.86 o
   3   9  10        2.13        4.30      5.62 o
   4   9  10        0.19        5.01      6.26 o
   5   9  10        0.01        4.02      7.00 o
   0  10  10        2.24        3.65      8.66 o
   1  10  10        0.33        7.27      5.13 o
   2  10  10        1.32        1.93      5.55 o
   3  10  10        2.76        3.65      5.04 o
   0  11  10        0.64       11.70      7.40 o
   1   0  11        0.87       -3.58      3.96 o
   2   0  11       72.64       77.85      4.30 o
   3   0  11       68.17       69.82      4.78 o
   4   0  11       20.54       24.51      4.54 o
   5   0  11       17.02       13.36      4.71 o
   6   0  11        1.31        5.42      6.12 o
   7   0  11        0.31        0.36      6.86 o
   8   0  11        0.79        1.91      7.91 o
   0   1  11      352.84      370.76      4.81 o
   1   1  11      298.06      287.78      3.45 o
   2   1  11      297.38      301.38      3.51 o
   3   1  11       12.38       13.54      2.88 o
   4   1  11        2.67        3.87      3.29 o
   5   1  11        6.44        6.14      3.41 o
   6   1  11        5.82        9.91      3.87 o
   7   1  11        5.65        8.68      4.85 o
   8   1  11        2.86        3.56      5.65 o
   0   2  11      130.97      128.39      4.45 o
   1   2  11       53.62       54.50      2.97 o
   2   2  11      286.68      276.90      3.28 o
   3   2  11       21.63       16.58      3.13 o
   4   2  11        2.47        7.98      3.20 o
   5   2  11        6.94        6.72      3.45 o
   6   2  11       35.52       40.09      4.33 o
   7   2  11        2.05        3.95      4.86 o
   8   2  11        0.66        7.06      5.12 o
   0   3  11      105.78      106.48      4.03 o
   1   3  11      279.79      268.67      3.35 o
   2   3  11      119.86      117.30      2.94 o
   3   3  11       88.45       86.74      3.19 o
   4   3  11       63.72       64.62      3.48 o
   5   3  11       28.00       23.65      3.74 o
   6   3  11      128.94      121.11      4.67 o
   7   3  11        5.23        7.36      4.80 o
   8   3  11       11.32        9.58      6.38 o
   0   4  11      109.62      117.86      4.58 o
   1   4  11       39.78       40.75      3.14 o
   2   4  11       67.33       63.15      3.02 o
   3   4  11      202.70      199.79      3.39 o
   4   4  11       43.51       44.34      3.62 o
   5   4  11      216.69      216.69      4.78 o
   6   4  11       64.90       60.09      4.61 o
   7   4  11       34.40       33.05      5.55 o
   0   5  11        2.75        6.09      4.08 o
   1   5  11      107.56      106.67      3.19 o
   2   5  11       39.13       38.55      3.10 o
   3   5  11       18.13       20.04      3.65 o
   4   5  11       85.35       83.04      4.04 o
   5   5  11        3.71        6.11      4.31 o
   6   5  11       31.57       30.08      4.88 o
   7   5  11        1.22        6.08      6.48 o
   0   6  11        1.08       -0.95      3.99 o
   1   6  11        7.36        9.35      3.28 o
   2   6  11        2.24        1.11      3.54 o
   3   6  11       29.72       30.86      3.87 o
   4   6  11        3.87        7.99      4.16 o
   5   6  11        2.40        2.21      4.96 o
   6   6  11        0.32        7.67      5.23 o
   7   6  11        0.11        6.55      7.00 o
   0   7  11       19.33       19.60      5.44 o
   1   7  11       45.97       38.21      3.65 o
   2   7  11       15.29       17.74      3.59 o
   3   7  11        6.13        8.25      3.92 o
   4   7  11        9.45       10.20      5.11 o
   5   7  11        0.36        7.03      5.07 o
   6   7  11        0.03        3.31      7.33 o
   0   8  11       85.36       64.72      5.47 o
   1   8  11       76.03       59.44      4.09 o
   2   8  11       35.77       32.26      4.36 o
   3   8  11       10.61       10.12      4.92 o
   4   8  11        6.67        7.11      5.35 o
   5   8  11        3.52        6.00      6.21 o
   0   9  11        2.07        6.85      6.10 o
   1   9  11        0.26        0.31      4.16 o
   2   9  11        2.11        2.86      4.13 o
   3   9  11        0.11        5.09      5.06 o
   4   9  11        1.52       -1.48      6.45 o
   0  10  11        0.10        0.69      7.65 o
   1  10  11        1.27        1.34      6.18 o
   2  10  11        0.60        7.22      6.33 o
   3  10  11        1.48        8.57      5.90 o
   0   0  12      979.19     1059.56     19.95 o
   1   0  12      803.05      784.45      5.46 o
   2   0  12      213.79      221.32      4.73 o
   3   0  12        2.03        2.46      4.40 o
   4   0  12       40.43       41.42      4.94 o
   5   0  12       43.16       45.96      4.42 o
   6   0  12        8.83        8.46      5.32 o
   7   0  12        0.04       11.14      7.04 o
   8   0  12        0.18       11.07     10.62 o
   0   1  12       96.48      103.16      4.05 o
   1   1  12      564.96      574.68      4.22 o
   2   1  12       10.94       10.85      2.85 o
   3   1  12       60.01       65.94      3.21 o
   4   1  12       47.03       46.24      3.26 o
   5   1  12        9.13       13.11      3.50 o
   6   1  12        4.00        5.98      3.88 o
   7   1  12        0.88        5.29      4.61 o
   8   1  12        0.06        5.76      5.37 o
   0   2  12       37.18       40.63      3.77 o
   1   2  12      103.34       94.50      3.03 o
   2   2  12       17.54       19.71      3.03 o
   3   2  12       23.68       24.10      2.97 o
   4   2  12       16.69       18.28      3.01 o
   5   2  12        2.45        7.73      3.46 o
   6   2  12        1.93        1.01      4.08 o
   7   2  12        1.21        7.11      5.12 o
   8   2  12        1.32        4.83      5.75 o
   0   3  12       91.30       90.36      4.02 o
   1   3  12       27.77       25.72      2.96 o
   2   3  12       41.93       36.79      3.08 o
   3   3  12       67.34       68.00      3.32 o
   4   3  12      206.53      211.00      3.77 o
   5   3  12       15.09       15.51      4.04 o
   6   3  12       28.83       26.13      4.33 o
   7   3  12        1.09        3.93      5.06 o
   8   3  12        5.25        8.44      5.50 o
   0   4  12       12.84       17.74      4.11 o
   1   4  12       70.10       68.65      2.86 o
   2   4  12       84.09       83.42      3.14 o
   3   4  12      261.46      247.32      4.99 o
   4   4  12       21.62       22.36      3.45 o
   5   4  12      100.79       99.75      4.22 o
   6   4  12        7.78        7.50      4.36 o
   7   4  12       16.22       15.38      5.26 o
   0   5  12        2.77        4.72      4.10 o
   1   5  12       34.47       33.59      2.98 o
   2   5  12       21.75       15.95      3.00 o
   3   5  12      110.70      106.57      3.58 o
   4   5  12       15.23       15.78      3.85 o
   5   5  12       47.25       43.90      4.22 o
   6   5  12        5.69        8.20      4.81 o
   7   5  12        6.39        9.01      5.84 o
   0   6  12        0.61        5.23      3.99 o
   1   6  12       27.35       26.13      3.34 o
   2   6  12       14.40       20.51      3.38 o
   3   6  12       10.88       13.48      3.72 o
   4   6  12        0.81        3.21      4.37 o
   5   6  12        7.06        8.05      4.49 o
   6   6  12        6.32        9.08      4.67 o
   0   7  12       90.17       84.37      5.33 o
   1   7  12       39.28       30.74      3.82 o
   2   7  12       24.39       25.75      3.59 o
   3   7  12       16.82       15.92      4.00 o
   4   7  12        1.43        5.92      4.13 o
   5   7  12        4.91        8.26      4.96 o
   6   7  12        0.94        1.92      5.86 o
   0   8  12        1.12        3.08      5.52 o
   1   8  12        3.94        6.51      4.10 o
   2   8  12        9.74        9.12      4.06 o
   3   8  12        8.87       10.06      4.44 o
   4   8  12        3.63        3.80      4.83 o
   5   8  12        1.16        3.82      5.84 o
   0   9  12       12.79        9.03      6.68 o
   1   9  12        4.00        5.54      4.25 o
   2   9  12        5.59        2.71      4.26 o
   3   9  12        1.49        8.28      4.87 o
   4   9  12        0.44        6.81      6.56 o
   0  10  12        2.55       -1.07      6.42 o
   1  10  12        3.26        7.64      5.41 o
   2  10  12        2.91       12.62      5.74 o
   1   0  13       27.08       21.15      4.24 o
   2   0  13      168.86      166.90      6.35 o
   3   0  13      172.90      175.47      5.32 o
   4   0  13       36.93       36.85      4.64 o
   5   0  13        1.48        5.19      5.08 o
   6   0  13        3.84        9.69      5.42 o
   7   0  13       10.15       10.96      6.77 o
   8   0  13        0.04        3.04      7.93 o
   0   1  13      272.98      273.68      5.31 o
   1   1  13      421.71      429.85      3.57 o
   2   1  13      106.31      105.81      3.08 o
   3   1  13       91.37       87.68      3.02 o
   4   1  13        7.54       10.88      3.12 o
   5   1  13        1.45        5.64      3.19 o
   6   1  13        0.66        3.89      3.73 o
   7   1  13        5.74       10.41      5.05 o
   8   1  13        0.64        3.20      5.63 o
   0   2  13        3.32        5.92      3.90 o
   1   2  13       45.60       40.54      2.76 o
   2   2  13       12.94       14.89      2.96 o
   3   2  13      104.58      105.36      3.23 o
   4   2  13        2.06        1.01      3.17 o
   5   2  13       77.51       81.19      3.70 o
   6   2  13        3.84        3.53      4.18 o
   7   2  13        9.19       11.58      4.94 o
   8   2  13        0.28        1.02      5.89 o
   0   3  13        0.00       -1.67      4.08 o
   1   3  13       24.02       26.51      3.03 o
   2   3  13      110.00      108.65      2.96 o
   3   3  13       41.35       45.31      3.33 o
   4   3  13      109.83      108.30      3.41 o
   5   3  13       47.17       47.26      3.63 o
   6   3  13        4.88        7.79      4.20 o
   7   3  13        1.45        5.83      5.30 o
   0   4  13       26.81       28.63      4.13 o
   1   4  13      136.05      131.31      3.40 o
   2   4  13       34.71       31.27      3.16 o
   3   4  13      351.17      355.08      6.58 o
   4   4  13       26.28       26.38      3.50 o
   5   4  13       79.18       83.97      4.07 o
   6   4  13        0.41        5.53      4.51 o
   7   4  13       12.42        9.66      5.59 o
   0   5  13       53.69       53.18      4.47 o
   1   5  13       20.25       19.12      3.05 o
   2   5  13        5.98       10.97      3.25 o
   3   5  13       17.19       17.59      3.27 o
   4   5  13       18.00       18.39      3.86 o
   5   5  13       15.08       14.15      3.97 o
   6   5  13        3.32        8.01      4.63 o
   7   5  13        2.70        4.22      5.62 o
   0   6  13       12.43       14.08      4.88 o
   1   6  13        1.39        5.39      3.16 o
   2   6  13        7.66       10.43      3.16 o
   3   6  13       36.15       35.93      3.69 o
   4   6  13        6.49        6.78      3.84 o
   5   6  13       20.92       16.50      4.26 o
   6   6  13        1.62        4.90      5.47 o
   0   7  13        7.02        5.82      4.70 o
   1   7  13       11.39       14.72      3.42 o
   2   7  13       23.08       20.20      3.85 o
   3   7  13        2.08        5.77      3.82 o
   4   7  13       12.35       18.64      4.30 o
   5   7  13        0.28        7.85      4.88 o
   6   7  13        1.17        5.48      5.40 o
   0   8  13       12.76       18.81      5.17 o
   1   8  13       23.85       27.43      4.26 o
   2   8  13       12.71        7.67      4.26 o
   3   8  13        1.14        6.35      4.45 o
   4   8  13        6.49        5.73      4.81 o
   5   8  13        0.08        4.57      5.41 o
   0   9  13        1.18        7.86      5.54 o
   1   9  13       11.26        4.50      4.71 o
   2   9  13        4.79       10.68      4.57 o
   3   9  13        2.26        4.41      4.73 o
   4   9  13        3.18        5.11      5.57 o
   0  10  13        3.52       -0.73      6.88 o
   1  10  13        2.36        4.64      4.91 o
   2  10  13        0.24        2.60      4.77 o
   0   0  14        1.34        6.93      5.65 o
   1   0  14        9.75       11.82      4.00 o
   2   0  14       15.20       10.43      4.33 o
   3   0  14        7.62       12.74      3.90 o
   4   0  14       43.71       41.11      4.72 o
   5   0  14       15.17       21.37      4.88 o
   6   0  14       14.23       15.43      5.61 o
   7   0  14        0.96        1.71      6.98 o
   8   0  14        0.28        4.45      7.76 o
   0   1  14        0.56       -1.79      3.66 o
   1   1  14        4.61        6.01      2.86 o
   2   1  14      159.88      162.43      3.42 o
   3   1  14        8.62       13.51      3.32 o
   4   1  14       72.99       71.73      3.53 o
   5   1  14       23.41       23.07      3.58 o
   6   1  14        9.10        7.81      3.86 o
   7   1  14        8.45       11.11      5.05 o
   8   1  14        4.26        4.98      5.65 o
   0   2  14      128.43      122.28      4.28 o
   1   2  14       25.67       20.43      3.03 o
   2   2  14        5.19        7.88      3.03 o
   3   2  14       91.84       94.67      3.26 o
   4   2  14       29.45       32.56      3.47 o
   5   2  14        2.00        4.76      3.59 o
   6   2  14        4.69       10.48      4.13 o
   7   2  14        4.74        6.97      4.73 o
   0   3  14      109.96      109.03      4.29 o
   1   3  14      157.14      153.59      3.26 o
   2   3  14       91.59       94.97      3.11 o
   3   3  14       94.12       91.61      3.20 o
   4   3  14       51.97       51.46      3.51 o
   5   3  14       37.49       38.45      3.52 o
   6   3  14        4.54        7.13      4.40 o
   7   3  14        5.77        6.39      4.98 o
   0   4  14       13.05       13.39      4.06 o
   1   4  14      397.63      374.96      6.88 o
   2   4  14      162.13      152.31      4.40 o
   3   4  14      531.67      536.04     12.93 o
   4   4  14        1.16        7.73      3.41 o
   5   4  14       75.04       67.70      4.34 o
   6   4  14        0.45        2.72      4.41 o
   7   4  14        0.82        2.64      5.20 o
   0   5  14       10.04       12.29      4.35 o
   1   5  14       98.18       98.49      3.09 o
   2   5  14       90.00       84.01      3.35 o
   3   5  14       14.70       15.86      3.40 o
   4   5  14       61.79       58.41      3.85 o
   5   5  14        0.12        0.93      4.20 o
   6   5  14        0.40       -0.27      4.60 o
   0   6  14       34.49       36.43      4.41 o
   1   6  14        8.32        9.20      3.28 o
   2   6  14       15.67       18.65      3.45 o
   3   6  14        3.84        5.48      3.72 o
   4   6  14        1.13        4.70      3.99 o
   5   6  14        0.71        5.28      4.53 o
   6   6  14        0.04        3.14      4.78 o
   0   7  14        0.13        4.47      4.55 o
   1   7  14       28.46       28.53      3.34 o
   2   7  14        3.76        6.13      3.53 o
   3   7  14        4.77        6.34      4.13 o
   4   7  14        0.06        5.14      4.30 o
   5   7  14        0.73        1.38      4.66 o
   0   8  14        4.50        7.65      6.63 o
   1   8  14        2.91        2.38      4.17 o
   2   8  14        8.49       10.38      4.34 o
   3   8  14        3.81        7.18      4.69 o
   4   8  14        3.07        0.34      4.87 o
   0   9  14        0.38        3.71      6.91 o
   1   9  14       12.04       14.32      4.18 o
   2   9  14        4.56        5.56      4.55 o
   3   9  14        4.34        4.15      4.91 o
   0  10  14        0.09        0.51      6.63 o
   1  10  14        3.90        5.93      4.84 o
   1   0  15      139.39      134.45      4.73 o
   2   0  15       53.50       52.86      4.24 o
   3   0  15       73.75       65.75      4.49 o
   4   0  15        4.73       10.88      4.71 o
   5   0  15        3.12        7.85      4.91 o
   6   0  15        3.49        9.07      5.64 o
   7   0  15        2.40        9.22      7.02 o
   0   1  15       65.78       63.89      3.96 o
   1   1  15      107.01      105.17      2.96 o
   2   1  15       18.84       17.03      2.93 o
   3   1  15       47.41       46.36      3.20 o
   4   1  15       12.37       13.29      3.19 o
   5   1  15       12.60       13.21      3.44 o
   6   1  15       22.38       20.93      3.79 o
   7   1  15        4.44        6.95      5.25 o
   0   2  15      275.71      262.41      5.71 o
   1   2  15       26.14       29.24      2.92 o
   2   2  15       60.32       63.08      3.10 o
   3   2  15        1.96        2.31      3.19 o
   4   2  15        0.54        3.50      3.12 o
   5   2  15        7.60       10.19      3.58 o
   6   2  15        2.46        6.70      3.91 o
   7   2  15        0.37        6.99      4.65 o
   0   3  15       17.24       17.18      4.13 o
   1   3  15       43.20       39.29      3.12 o
   2   3  15      101.54       94.68      3.19 o
   3   3  15       63.16       63.31      3.32 o
   4   3  15       46.90       43.23      3.45 o
   5   3  15       11.54       10.37      3.77 o
   6   3  15        0.35        6.90      4.32 o
   7   3  15        1.00        6.99      5.05 o
   0   4  15      184.05      174.76      6.46 o
   1   4  15     1230.07     1204.03     20.01 o
   2   4  15       26.10       27.26      3.45 o
   3   4  15      223.82      219.56      3.56 o
   4   4  15       33.95       29.62      3.61 o
   5   4  15        6.52        4.24      4.00 o
   6   4  15        1.52        1.70      4.34 o
   7   4  15        0.03        2.64      5.29 o
   0   5  15       38.47       35.29      4.39 o
   1   5  15        7.43       10.07      3.04 o
   2   5  15       85.77       83.07      3.29 o
   3   5  15       12.85       15.25      3.36 o
   4   5  15       16.16       19.18      3.70 o
   5   5  15        0.33        3.18      4.20 o
   6   5  15        2.28        4.60      5.00 o
   0   6  15       48.78       44.81      4.54 o
   1   6  15        8.69        7.61      3.28 o
   2   6  15       13.92       19.32      3.41 o
   3   6  15        6.35       10.90      3.66 o
   4   6  15       12.89       14.44      4.13 o
   5   6  15        0.50       10.38      4.49 o
   6   6  15        5.44        4.45      5.04 o
   0   7  15        0.87        5.66      4.59 o
   1   7  15        8.99       10.71      3.35 o
   2   7  15        6.26       10.39      3.70 o
   3   7  15       10.05       11.04      4.12 o
   4   7  15        1.33        4.25      4.38 o
   5   7  15        5.59        4.28      5.02 o
   0   8  15        1.64       -0.21      5.38 o
   1   8  15        0.09        1.54      4.00 o
   2   8  15        0.06        0.19      4.14 o
   3   8  15        0.66        5.52      4.33 o
   4   8  15        1.89        7.64      4.98 o
   0   9  15        5.52        2.44      5.84 o
   1   9  15        0.04       -1.04      4.96 o
   2   9  15        3.07        2.06      4.73 o
   3   9  15        1.48       -0.23      5.22 o
   0   0  16       70.63       70.71      6.06 o
   1   0  16       27.48       31.42      4.16 o
   2   0  16        0.16        4.58      4.27 o
   3   0  16       27.49       28.80      4.95 o
   4   0  16        5.80       12.77      4.93 o
   5   0  16       23.01       25.29      5.15 o
   6   0  16        1.71        3.78      5.47 o
   7   0  16        0.23        3.30      7.29 o
   0   1  16       25.28       28.55      4.10 o
   1   1  16       77.05       70.29      3.01 o
   2   1  16       16.21       15.98      2.93 o
   3   1  16       53.62       53.79      3.14 o
   4   1  16       10.80       11.19      3.32 o
   5   1  16       13.05       14.44      3.56 o
   6   1  16        6.61        5.22      3.75 o
   7   1  16        1.55        0.23      4.77 o
   0   2  16        5.22        4.35      4.27 o
   1   2  16        0.87        2.67      2.99 o
   2   2  16       38.67       40.34      3.02 o
   3   2  16        4.96        6.62      3.18 o
   4   2  16       16.66       17.03      3.46 o
   5   2  16        1.26        0.55      3.67 o
   6   2  16        0.50        5.62      4.09 o
   7   2  16        0.25        5.42      5.02 o
   0   3  16        0.79        2.89      4.76 o
   1   3  16       96.73       92.80      4.35 o
   2   3  16      220.42      214.31      3.50 o
   3   3  16       20.92       19.07      3.32 o
   4   3  16        3.33        7.57      3.21 o
   5   3  16        5.29        2.65      3.57 o
   6   3  16        5.52        6.27      4.33 o
   7   3  16        3.12        4.83      5.00 o
   0   4  16      262.34      265.63      9.17 o
   1   4  16      374.49      388.30      8.61 o
   2   4  16       55.21       55.98      3.25 o
   3   4  16       86.55       94.27      3.48 o
   4   4  16        0.83        1.86      3.58 o
   5   4  16        1.21        5.44      3.85 o
   6   4  16        1.04        2.36      4.66 o
   0   5  16       34.71       34.97      4.44 o
   1   5  16        7.86       12.81      3.15 o
   2   5  16       21.57       23.80      3.29 o
   3   5  16       27.29       27.34      3.46 o
   4   5  16        4.17        6.92      3.68 o
   5   5  16        8.07        6.89      4.39 o
   6   5  16        4.68        5.15      4.46 o
   0   6  16        8.54       12.29      4.72 o
   1   6  16       30.07       31.37      3.43 o
   2   6  16       15.53       17.81      3.41 o
   3   6  16        1.89        5.22      3.67 o
   4   6  16        7.06        8.02      4.02 o
   5   6  16        2.44        1.51      4.78 o
   0   7  16        0.01        0.23      4.95 o
   1   7  16        2.02        6.11      3.45 o
   2   7  16        0.11        1.94      3.65 o
   3   7  16        6.81        8.35      4.02 o
   4   7  16        2.55        6.12      4.41 o
   5   7  16        3.01        4.62      4.72 o
   0   8  16        1.33        3.80      5.46 o
   1   8  16        5.52        7.71      3.73 o
   2   8  16        1.18        7.91      4.31 o
   3   8  16        2.02       10.97      4.30 o
   4   8  16        1.28        8.39      4.65 o
   0   9  16        1.53        8.28      7.34 o
   1   9  16        1.52        2.07      4.37 o
   2   9  16        1.55        4.55      4.76 o
   1   0  17        0.31        5.68      4.12 o
   2   0  17        0.47        2.22      4.12 o
   3   0  17       11.53       15.34      4.76 o
   4   0  17       12.10       14.70      4.70 o
   5   0  17        5.59        9.28      4.77 o
   6   0  17       10.97       12.04      5.36 o
   7   0  17        2.49        1.47      6.38 o
   0   1  17        1.78        2.93      3.98 o
   1   1  17        7.09        8.33      2.86 o
   2   1  17        1.24        4.64      3.02 o
   3   1  17        1.93        4.18      3.06 o
   4   1  17       16.49       18.81      3.33 o
   5   1  17       14.60       16.53      3.56 o
   6   1  17        4.17        5.98      3.97 o
   7   1  17        5.49        7.65      4.62 o
   0   2  17       49.19       54.47      4.29 o
   1   2  17       24.14       29.00      3.15 o
   2   2  17       43.28       45.79      3.15 o
   3   2  17        5.41        8.17      3.36 o
   4   2  17        1.64        8.32      3.51 o
   5   2  17       15.66       14.96      3.56 o
   6   2  17        1.07        1.71      3.87 o
   7   2  17        1.93        2.19      4.91 o
   0   3  17      564.99      562.95     16.85 o
   1   3  17      265.27      256.71      3.63 o
   2   3  17       83.70       83.37      3.45 o
   3   3  17       50.95       53.30      3.21 o
   4   3  17       18.32       17.76      3.53 o
   5   3  17        4.33        4.98      3.78 o
   6   3  17        1.39        3.73      4.52 o
   0   4  17      401.45      395.04      8.71 o
   1   4  17      123.90      126.01      4.59 o
   2   4  17      131.84      123.23      3.43 o
   3   4  17       42.02       37.70      3.35 o
   4   4  17       14.80       14.15      3.71 o
   5   4  17        1.72        2.13      3.71 o
   6   4  17        5.56        5.25      4.53 o
   0   5  17        0.73        6.49      4.71 o
   1   5  17       70.83       70.56      3.58 o
   2   5  17       16.07       21.92      3.37 o
   3   5  17        7.09        7.05      3.61 o
   4   5  17        7.92       11.17      3.75 o
   5   5  17        2.57        4.89      4.31 o
   6   5  17        0.74        4.71      4.64 o
   0   6  17        2.72        9.12      4.83 o
   1   6  17        2.95        3.65      3.46 o
   2   6  17       16.81       12.29      3.50 o
   3   6  17        3.70        8.83      3.76 o
   4   6  17        1.90        8.55      4.36 o
   5   6  17        6.91       10.91      4.44 o
   0   7  17        3.61        5.03      5.32 o
   1   7  17        5.81        8.38      3.42 o
   2   7  17        2.99        9.52      3.63 o
   3   7  17        2.45        3.15      4.20 o
   4   7  17        7.25        7.74      4.72 o
   0   8  17        3.24       10.57      5.39 o
   1   8  17        0.72        8.80      4.15 o
   2   8  17        0.05        6.86      4.26 o
   3   8  17        9.96       10.13      4.23 o
   0   9  17        0.68        0.53      7.06 o
   1   9  17        2.21        6.67      4.83 o
   0   0  18       69.58       73.14      6.48 o
   1   0  18       17.66       19.89      4.48 o
   2   0  18        3.99        5.64      4.70 o
   3   0  18       41.81       42.46      4.89 o
   4   0  18        9.01       11.97      4.74 o
   5   0  18       26.78       22.34      5.12 o
   6   0  18        1.36       -0.15      5.45 o
   7   0  18        7.32        6.22      5.99 o
   0   1  18        7.53        7.39      4.69 o
   1   1  18       19.74       26.23      2.96 o
   2   1  18        8.92       12.70      3.07 o
   3   1  18       10.27       11.43      3.27 o
   4   1  18       12.78       15.53      3.26 o
   5   1  18        2.68        6.82      3.75 o
   6   1  18        4.25        8.13      4.05 o
   0   2  18        4.15        6.98      4.29 o
   1   2  18       18.21       20.95      3.31 o
   2   2  18       11.51       15.46      3.14 o
   3   2  18       42.63       45.73      3.35 o
   4   2  18        3.50        6.68      3.37 o
   5   2  18        0.58        4.53      3.60 o
   6   2  18        0.32        3.34      4.02 o
   0   3  18      218.58      204.56      7.09 o
   1   3  18        9.16        9.74      3.15 o
   2   3  18      186.68      174.29      4.51 o
   3   3  18        7.99       12.77      3.42 o
   4   3  18       31.59       31.34      3.62 o
   5   3  18       10.40        9.98      3.69 o
   6   3  18        1.52        5.56      4.31 o
   0   4  18       20.26       19.03      4.31 o
   1   4  18       50.66       55.00      3.35 o
   2   4  18      108.19      103.21      3.55 o
   3   4  18       19.48       20.35      3.51 o
   4   4  18       11.68       11.14      3.57 o
   5   4  18       12.29        9.53      3.83 o
   6   4  18        0.40        4.92      4.73 o
   0   5  18      189.76      176.32      7.57 o
   1   5  18       76.34       86.86      3.85 o
   2   5  18       35.88       40.36      3.45 o
   3   5  18       20.22       23.10      3.88 o
   4   5  18        0.20        3.99      3.61 o
   5   5  18        3.75        4.98      4.55 o
   0   6  18       30.48       38.01      4.90 o
   1   6  18        1.27        5.71      3.56 o
   2   6  18        4.19        9.50      3.66 o
   3   6  18        6.49       12.59      3.84 o
   4   6  18        0.90        2.56      4.05 o
   5   6  18        0.86        8.20      4.53 o
   0   7  18        0.02        2.83      4.93 o
   1   7  18        4.90        9.07      3.68 o
   2   7  18        2.18        4.08      3.82 o
   3   7  18        1.44        7.17      4.07 o
   4   7  18        2.96        7.29      4.78 o
   0   8  18        0.00       10.37      5.85 o
   1   8  18        5.95        9.54      3.89 o
   2   8  18        0.25        5.71      4.32 o
   1   0  19       66.36       60.48      4.69 o
   2   0  19       45.09       54.33      4.82 o
   3   0  19       83.04       70.53      4.94 o
   4   0  19        0.00        4.12      4.93 o
   5   0  19        6.11        5.89      5.17 o
   6   0  19        4.72        4.83      5.90 o
   0   1  19       32.39       36.79      4.40 o
   1   1  19        4.04        4.98      3.06 o
   2   1  19       41.39       40.86      3.25 o
   3   1  19        6.86        7.34      3.26 o
   4   1  19       23.74       22.39      3.47 o
   5   1  19        2.05        3.33      3.70 o
   6   1  19        4.60        8.49      3.89 o
   0   2  19        1.95        3.30      4.36 o
   1   2  19       21.46       21.23      3.11 o
   2   2  19       21.30       23.54      3.25 o
   3   2  19        8.72        8.26      3.19 o
   4   2  19       18.84       20.95      3.61 o
   5   2  19        8.63       10.16      3.84 o
   6   2  19        5.55        7.67      4.24 o
   0   3  19        5.29        9.22      4.52 o
   1   3  19      131.73      129.00      3.30 o
   2   3  19       24.96       31.40      3.31 o
   3   3  19       19.10       24.68      3.52 o
   4   3  19       13.54       21.96      3.81 o
   5   3  19        4.31        6.34      3.89 o
   6   3  19        0.15        7.83      4.23 o
   0   4  19       23.88       31.85      4.89 o
   1   4  19       20.69       22.76      3.30 o
   2   4  19       27.59       27.00      3.33 o
   3   4  19       17.95       19.95      3.52 o
   4   4  19       15.90       17.08      3.70 o
   5   4  19        7.15       12.25      4.33 o
   0   5  19       34.20       28.01      4.99 o
   1   5  19        2.67        3.18      3.50 o
   2   5  19       55.21       52.25      3.66 o
   3   5  19        6.85       12.69      3.69 o
   4   5  19        3.61        7.65      3.65 o
   5   5  19        3.84        9.19      4.45 o
   0   6  19        1.54        1.24      5.05 o
   1   6  19        6.87        6.57      3.66 o
   2   6  19        3.51        5.50      3.90 o
   3   6  19       14.81       14.95      3.83 o
   4   6  19        1.99        7.02      4.12 o
   0   7  19        1.44        4.95      5.34 o
   1   7  19        1.44        4.93      3.73 o
   2   7  19        0.62        2.60      4.02 o
   3   7  19        3.30        6.72      4.31 o
   0   8  19        4.44        9.83      5.50 o
   1   8  19        6.72        9.43      4.08 o
   2   8  19        1.65        3.89      4.67 o
   0   0  20        3.45       10.93      6.54 o
   1   0  20      190.68      187.37      5.20 o
   2   0  20       11.39        8.14      4.72 o
   3   0  20       17.05       22.11      4.96 o
   4   0  20       20.39       18.10      4.93 o
   5   0  20        0.56        2.43      5.35 o
   6   0  20        1.22        3.53      5.84 o
   0   1  20        0.42        0.99      4.25 o
   1   1  20        2.20        6.03      3.26 o
   2   1  20       25.71       25.71      3.49 o
   3   1  20        2.84        5.64      3.44 o
   4   1  20       20.70       23.67      3.59 o
   5   1  20        3.29        6.72      3.65 o
   6   1  20        6.28        8.14      4.24 o
   0   2  20       48.04       47.95      4.44 o
   1   2  20       22.54       22.39      3.12 o
   2   2  20       25.60       27.73      3.24 o
   3   2  20       12.81       14.06      3.36 o
   4   2  20        7.45       10.62      3.50 o
   5   2  20        0.25        6.68      3.74 o
   6   2  20        1.33        4.55      4.40 o
   0   3  20        0.29        3.34      4.89 o
   1   3  20       36.95       32.15      3.46 o
   2   3  20       10.56       14.98      3.51 o
   3   3  20       49.37       50.06      3.65 o
   4   3  20        1.64        3.47      3.58 o
   5   3  20        6.87        8.89      3.97 o
   0   4  20        1.95        4.98      4.92 o
   1   4  20       13.59       15.21      3.40 o
   2   4  20       14.92       14.81      3.60 o
   3   4  20       18.53       25.65      3.90 o
   4   4  20       21.25       23.74      3.99 o
   5   4  20        8.84       13.94      4.25 o
   0   5  20        5.33       10.84      5.25 o
   1   5  20       13.73       18.08      3.74 o
   2   5  20        9.73       15.07      3.51 o
   3   5  20        3.31        4.69      3.73 o
   4   5  20       14.77       16.28      4.45 o
   0   6  20        2.03        1.70      5.18 o
   1   6  20        5.00       12.20      3.73 o
   2   6  20        3.77        5.63      3.65 o
   3   6  20        2.28        8.93      3.87 o
   4   6  20        1.62        0.45      3.98 o
   0   7  20        6.32        6.43      5.61 o
   1   7  20        0.42        5.63      3.84 o
   2   7  20       12.98       14.43      4.04 o
   1   0  21        0.72        2.77      4.69 o
   2   0  21        5.04       10.74      4.64 o
   3   0  21        1.24       -0.49      4.68 o
   4   0  21        2.75        8.53      4.98 o
   5   0  21        2.09       -1.58      6.33 o
   0   1  21       14.09       16.29      4.88 o
   1   1  21        2.96        5.25      3.38 o
   2   1  21       17.20       21.16      3.41 o
   3   1  21       17.26       18.19      3.54 o
   4   1  21        4.36        9.07      3.67 o
   5   1  21        5.25        6.82      4.04 o
   0   2  21        0.18        7.92      4.65 o
   1   2  21       16.87       20.93      3.31 o
   2   2  21        3.70        5.98      3.30 o
   3   2  21       18.26       18.41      3.62 o
   4   2  21        7.50        9.71      3.67 o
   5   2  21        5.69        5.46      3.97 o
   0   3  21        0.09        2.96      5.19 o
   1   3  21        1.72        6.04      3.47 o
   2   3  21       16.46       18.68      3.56 o
   3   3  21        5.42       12.19      3.75 o
   4   3  21       10.30       11.09      3.74 o
   5   3  21        9.07       11.53      4.21 o
   0   4  21        8.88       11.38      5.32 o
   1   4  21        3.40        6.21      3.58 o
   2   4  21        2.04        0.80      3.49 o
   3   4  21        6.10       10.91      3.72 o
   4   4  21       19.77       24.08      4.09 o
   0   5  21        0.40        1.16      4.88 o
   1   5  21        9.34       11.61      3.45 o
   2   5  21        4.56        5.91      3.84 o
   3   5  21        7.69       11.41      3.75 o
   4   5  21        4.95        7.65      4.09 o
   0   6  21        2.71        3.01      4.93 o
   1   6  21        2.52        7.78      3.97 o
   2   6  21        3.29        5.97      3.87 o
   3   6  21        2.26        7.04      4.28 o
   0   7  21        3.80       11.24      5.52 o
   1   7  21        0.15        5.88      4.10 o
   0   0  22       88.48       90.82     14.39 o
   1   0  22       48.34       45.56      5.00 o
   2   0  22       18.01       16.82      5.06 o
   3   0  22       26.33       20.50      4.92 o
   4   0  22        0.09        1.92      5.66 o
   5   0  22        7.43        9.00      5.48 o
   0   1  22       25.51       29.26      4.91 o
   1   1  22       18.15       16.67      3.36 o
   2   1  22        1.48        8.03      3.28 o
   3   1  22       13.67       13.36      3.70 o
   4   1  22        1.71        6.46      4.14 o
   5   1  22        5.31       10.04      4.30 o
   0   2  22        0.09        0.01      4.52 o
   1   2  22        5.29        5.28      3.65 o
   2   2  22        4.81       11.43      3.59 o
   3   2  22        3.04        4.15      3.69 o
   4   2  22        3.68        7.08      4.10 o
   5   2  22        6.14        6.24      4.19 o
   0   3  22        0.58        1.21      4.64 o
   1   3  22        1.88        4.67      3.52 o
   2   3  22        1.84        7.56      3.66 o
   3   3  22        4.71       10.67      3.93 o
   4   3  22       16.70       14.87      3.93 o
   0   4  22        9.21       23.49      5.78 o
   1   4  22        1.40        5.56      3.45 o
   2   4  22        8.25       10.56      3.66 o
   3   4  22        0.34        2.12      3.80 o
   4   4  22        2.12       -0.94      4.12 o
   0   5  22        0.26        4.60      5.18 o
   1   5  22        0.38        4.46      3.57 o
   2   5  22        3.90        6.22      3.88 o
   3   5  22        4.80        5.63      4.23 o
   0   6  22        0.32        4.05      5.28 o
   1   6  22        1.74        2.06      3.78 o
   2   6  22        0.71        7.84      4.21 o
   1   0  23        0.99        4.79      5.17 o
   2   0  23       18.19       13.97      6.52 o
   3   0  23        0.76        3.82      5.32 o
   4   0  23        0.01       10.25      5.78 o
   0   1  23       43.94       36.76      5.05 o
   1   1  23        1.21        4.43      3.59 o
   2   1  23       15.39       15.56      3.54 o
   3   1  23        6.54        8.00      3.65 o
   4   1  23        1.36       -4.29      4.11 o
   0   2  23        0.32       -0.26      5.27 o
   1   2  23        2.94        7.34      3.34 o
   2   2  23        1.11        4.77      3.81 o
   3   2  23        2.66       10.15      3.76 o
   4   2  23        2.69        7.59      4.13 o
   0   3  23        0.92        5.36      5.21 o
   1   3  23        3.91        4.78      3.61 o
   2   3  23        0.10        4.98      3.54 o
   3   3  23        4.17        4.82      3.92 o
   4   3  23        0.68        3.04      4.27 o
   0   4  23        2.24        5.81      5.10 o
   1   4  23        1.83        7.63      3.85 o
   2   4  23        4.29       12.30      3.82 o
   3   4  23        3.85        6.40      3.89 o
   0   5  23        1.07       10.78      5.30 o
   1   5  23        0.16        1.66      3.89 o
   2   5  23        0.00        3.17      4.10 o
   0   6  23        0.12        3.57      6.15 o
   1   6  23        0.01       -0.09      3.92 o
   0   0  24        1.62        2.60      8.26 o
   1   0  24        0.75        1.25      5.54 o
   2   0  24        1.61        5.47      4.89 o
   3   0  24        0.96        6.25      5.31 o
   4   0  24        0.22        0.34      5.63 o
   0   1  24        2.19        1.79      4.99 o
   1   1  24        9.06        7.09      3.47 o
   2   1  24        5.61        4.01      3.58 o
   3   1  24        1.66        2.51      3.68 o
   4   1  24        1.00        3.34      4.05 o
   0   2  24        1.32        1.67      5.19 o
   1   2  24        2.73        6.21      3.82 o
   2   2  24        3.92        8.14      3.77 o
   3   2  24        1.76        6.24      3.93 o
   0   3  24        7.51       14.69      5.19 o
   1   3  24        1.18        5.17      3.63 o
   2   3  24        1.20        3.39      3.69 o
   3   3  24        3.36        2.88      4.09 o
   0   4  24        0.05        4.64      4.96 o
   1   4  24        1.81        0.22      3.95 o
   2   4  24        2.44        2.70      3.95 o
   0   5  24        1.89        2.93      5.33 o
   1   5  24        1.21        6.99      3.84 o
   1   0  25        0.26        5.56      5.25 o
   2   0  25        2.34        6.05      5.53 o
   3   0  25        4.41       11.09      5.75 o
   0   1  25        0.05        4.43      5.28 o
   1   1  25        1.61        3.09      3.64 o
   2   1  25        1.21        5.69      3.74 o
   3   1  25        5.30        5.12      4.12 o
   0   2  25        2.34        7.52      5.50 o
   1   2  25        0.38       -1.94      3.67 o
   2   2  25        0.26        3.19      3.75 o
   3   2  25        0.85        0.27      4.27 o
   0   3  25        0.52        6.83      5.38 o
   1   3  25        3.83        7.99      3.94 o
   2   3  25        5.95        6.28      4.26 o
   0   4  25        7.12       12.15      5.78 o
   1   4  25        4.02        3.21      4.05 o
   0   0  26        1.57       -2.83      8.20 o
   1   0  26        0.22       -0.76      5.24 o
   2   0  26        0.11        7.13      5.76 o
   0   1  26        0.02        1.11      5.82 o
   1   1  26        1.65        8.05      3.94 o
   2   1  26        5.37        8.97      4.24 o
   0   2  26        0.12        0.88      5.60 o
   1   2  26        4.93        3.24      4.25 o
   0   3  26        2.68       -0.11      5.55 o
 
